# Supplementary material for: Advancing Non-Invasive Colorectal Cancer Screening: Exploring the Potential of Monoclonal Antibody L2A5
Source: Int J Mol Sci. 2025 Mar 27;26(7):3070. doi: 10.3390/ijms26073070 (PMC11988763; doi:10.3390/ijms26073070)
Supplement: Supplementary file 1 [file ijms-26-03070-s001.zip]

Archive with 1 entries (1 files):
- ijms-3488384-supplementary.pdf
